# Supplementary material for: Deletion of the L7L-L11L Genes Attenuates ASFV and Induces Protection against Homologous Challenge
Source: Viruses. 2021 Feb 8;13(2):255. doi: 10.3390/v13020255 (PMC7915138; doi:10.3390/v13020255)
Supplement: Supplementary file 1 [file viruses-13-00255-s001.zip]

Archive with 4 entries (3 files):
- supplementary materials V3.0/Figure S1.tif
- supplementary materials V3.0/Figure S2.tif
- supplementary materials V3.0/Supplement materials V3.0.docx
- supplementary materials V3.0/
